# Supplementary material for: Preoperative Narcotic Education in Spine Surgery: A Retrospective Study
Source: J Clin Med. 2024 Nov 6;13(22):6644. doi: 10.3390/jcm13226644 (PMC11594543; doi:10.3390/jcm13226644)
Supplement: Supplementary file 1 [file jcm-13-06644-s001.zip]

Archive with 6 entries (6 files):
- Figure S1.pdf
- __MACOSX/._Figure S1.pdf
- Opioid Study Final-090721 2.pptx
- __MACOSX/._Opioid Study Final-090721 2.pptx
- Figure S2.pdf
- __MACOSX/._Figure S2.pdf
